# Supplementary material for: Control of NFAT Isoform Activation and NFAT-Dependent Gene Expression through Two Coincident and Spatially Segregated Intracellular Ca2+ Signals
Source: Mol Cell. 2016 Nov 17;64(4):746–59. doi: 10.1016/j.molcel.2016.11.011 (PMC5128683; doi:10.1016/j.molcel.2016.11.011)
Supplement: Data S1. Calcineurin Code [file mmc2.zip]

Archive with 12 entries (9 files):
- CaN/
- CaN/.DS_Store
- __MACOSX/
- __MACOSX/CaN/
- __MACOSX/CaN/._.DS_Store
- CaN/calcineurin_odes.m
- CaN/no_spike_data.dat
- CaN/run_with_these_data.m
- CaN/script.m
- CaN/spike_data.dat
- LICENCE_and_README.txt
- __MACOSX/._LICENCE_and_README.txt
