# Supplementary material for: Control of NFAT Isoform Activation and NFAT-Dependent Gene Expression through Two Coincident and Spatially Segregated Intracellular Ca2+ Signals
Source: Mol Cell. 2016 Nov 17;64(4):746–59. doi: 10.1016/j.molcel.2016.11.011 (PMC5128683; doi:10.1016/j.molcel.2016.11.011)
Supplement: Data S1. Calcineurin Code [file mmc2.zip › CaN/calcineurin_odes.m]

function [ dy ] = calcineurin_odes( t, y, p )
% x1 = CaM
% x2 = Ca2CaM
% x3 = Ca4CaM
% x4 = Ca2CaN
% x5 = Ca4CaN
% x6 = Ca4CaMCa4CaN

dy = zeros(4,1);

% Read parameters
TotalCaM = p{1};
TotalCaN = p{2};
variable_CaN = p{3};
data = p{4};

if variable_CaN == true
    if t<0
        TotalCaN = 0.0;
    else
        % CaN increases to 1/4 of its total level linearly through time.
        TotalCaN = (t./600.0)*0.25*TotalCaN;
    end
end

Ca = interp1q(data(:,1), data(:,2), t);

% Reaction rates as per Saucerman

k20 = 10.0; % per s
Kd02 = 3.1; % uM
k02 = k20/Kd02;
k42 = 500; % per s
Kd24 = 24.0; % uM
k24 = k42/Kd24; 
kCaN4Off = 2.0; % per s - faster rate as Saucerman is an amalgamation of two
kCaN4On = 46.0; % uM^-1 s^-1
kCaNCaOff = 1.0; % per s
kCaNCaOn = kCaNCaOff/0.5; % uM^-2 s^-1

x2 = y(1);
x3 = y(2);
x5 = y(3);
x6 = y(4);

% But we'll eliminate x1 and x4
x1 = TotalCaM - (x2 + x3 + x6);
x4 = TotalCaN - (x5 + x6);

assert(x1 >= 0.0);
if (x4 < 0.0)
    x4 = 0.0;
end

CaSqr = Ca.^2;

% dx2/dt
dy(1) = k02*x1*CaSqr - k20*x2 + k42*x3 - k24*x2*CaSqr;
% dx3/dt
dy(2) = k24*CaSqr*x2 - k42*x3 + kCaN4Off*x6 - kCaN4On*x3*x5;
% dx5/dt
dy(3) = kCaNCaOn*CaSqr*x4 - kCaNCaOff*x5 + kCaN4Off*x6 - kCaN4On*x3*x5;
% dx6/dt
dy(4) = kCaN4On*x3*x5 - kCaN4Off*x6;
end
