# Supplementary material for: Control of NFAT Isoform Activation and NFAT-Dependent Gene Expression through Two Coincident and Spatially Segregated Intracellular Ca2+ Signals
Source: Mol Cell. 2016 Nov 17;64(4):746–59. doi: 10.1016/j.molcel.2016.11.011 (PMC5128683; doi:10.1016/j.molcel.2016.11.011)
Supplement: Data S1. Calcineurin Code [file mmc2.zip › CaN/no_spike_data.dat]

0	115.79	77.5866	92.1871	95.1878	94.8224
2	114.979	77.2304	91.7197	94.6431	94.2785
4	114.316	76.7739	91.1117	94.0673	93.7047
6	113.552	76.7258	90.7533	93.6769	93.3231
8	113.136	76.4827	90.4058	93.3416	92.9919
10	112.659	76.0085	89.952	92.8731	92.5146
12	112.088	75.8594	89.817	92.5883	92.2304
14	111.93	75.6912	89.5504	92.3906	92.0376
16	111.508	75.3675	89.4051	92.0935	91.7372
18	111.463	75.4735	89.109	92.0152	91.6554
20	111.021	75.3187	88.9808	91.7734	91.4289
22	110.333	74.9873	88.902	91.4074	91.0786
24	110.648	74.8141	88.8149	91.4258	91.0599
26	109.997	74.9647	88.54	91.1672	90.8206
28	110.099	74.6622	88.6607	91.1406	90.7837
30	109.67	74.6466	88.66	90.9923	90.6425
32	109.507	74.5512	88.4222	90.8267	90.4794
34	109.694	74.3463	88.5284	90.8563	90.486
36	109.376	74.5307	88.536	90.8141	90.4425
38	108.669	74.0551	87.7539	90.1594	89.8157
40	109.202	74.2155	88.0411	90.4862	90.1224
42	108.765	74.1258	87.4976	90.1294	89.805
44	110.664	75.547	88.4078	91.5396	91.0495
46	112.002	75.9936	88.9877	92.3278	91.8125
48	111.974	76.2078	89.4435	92.5417	92.1688
50	112.578	76.5364	89.4955	92.8698	92.6152
52	112.586	76.7237	89.5463	92.9519	92.7531
54	113.299	76.9647	89.7731	93.3455	93.1595
56	113.483	77.041	90.2015	93.5751	93.4156
58	114.098	77.5527	90.1823	93.9443	93.7989
60	114.095	77.5505	90.3235	93.9896	93.8579
62	114.258	77.759	90.3585	94.1252	94.0191
64	114.846	77.7802	90.7978	94.4747	94.3811
66	115.195	77.771	90.5517	94.5058	94.4322
68	115.263	78.1286	91.122	94.838	94.7973
70	115.795	78.1251	90.9568	94.959	94.9277
72	116.171	78.3633	91.0596	95.1978	95.1807
74	116.543	78.7131	91.1193	95.4585	95.466
76	117.147	78.6495	91.3036	95.6999	95.72
78	117.457	79.2459	91.4119	96.0382	96.0486
80	118.446	79.4735	92.0843	96.6681	96.6476
82	118.55	79.8523	91.817	96.7399	96.7381
84	119.138	79.735	92.3427	97.072	97.0493
86	119.842	80.0982	92.4743	97.4715	97.4264
88	120.308	80.4382	92.5353	97.7605	97.7143
90	121.028	80.7929	93.1597	98.3269	98.2802
92	121.743	81.0763	93.0912	98.6368	98.5651
94	122.495	81.47	93.3167	99.094	99.0072
96	122.877	81.5894	93.3639	99.2769	99.1648
98	123.667	81.8615	93.6984	99.7423	99.6097
100	124.935	82.5018	94.1508	100.529	100.281
102	125.751	82.6989	94.4537	100.968	100.646
104	126.38	83.0219	94.3461	101.249	100.839
106	127.422	83.3767	94.8842	101.894	101.423
108	128.242	83.9505	94.9678	102.387	101.839
110	129.012	84.1611	95.3002	102.825	102.207
112	129.817	84.6806	95.3859	103.294	102.607
114	130.604	84.9583	95.5607	103.707	102.984
116	131.717	85.0784	95.8204	104.205	103.451
118	133.301	85.9922	96.1953	105.163	104.343
120	134.031	86.6233	96.316	105.657	104.804
122	135.006	86.8523	96.499	106.119	105.27
124	136.12	87.4933	96.965	106.859	105.949
126	137.253	87.865	97.1926	107.437	106.508
128	138.848	88.6742	97.5764	108.366	107.416
130	139.876	88.9936	98.1432	109.004	108.109
132	141.226	89.6572	98.3009	109.728	108.911
134	142.882	89.7816	98.7519	110.472	109.829
136	144.434	90.347	99.4099	111.397	110.919
138	146.087	91.3435	100.263	112.564	112.271
140	147.693	91.7668	100.63	113.363	113.31
142	149.847	92.4855	101.618	114.65	114.794
144	151.682	93.8834	102.451	116.005	116.373
146	152.814	94.3081	103.274	116.799	117.352
148	155.73	95.2799	103.709	118.24	118.852
150	157.904	95.971	104.481	119.452	120.096
152	160.38	96.9456	105.121	120.816	121.487
154	163.297	98.1124	106.423	122.611	123.26
156	165.863	99.3654	106.772	124	124.604
158	169.175	100.342	108.13	125.882	126.501
160	171.776	101.065	108.746	127.196	127.77
162	175.176	102.948	109.765	129.296	129.736
164	178.342	104.12	110.777	131.08	131.425
166	182.031	105.076	111.675	132.928	133.147
168	184.944	105.947	112.735	134.542	134.676
170	188.079	106.999	113.816	136.298	136.352
172	191.901	108.782	114.746	138.477	138.394
174	195.536	110.035	115.998	140.523	140.38
176	198.478	111.348	117.154	142.327	142.036
178	203.272	112.654	118.219	144.715	144.216
180	206.209	114.087	119.729	146.675	145.984
182	210.426	115.542	120.59	148.853	147.941
184	214.648	116.861	121.402	150.97	149.894
186	218.461	118.478	122.877	153.272	152.013
188	221.811	119.609	124.082	155.167	153.714
190	225.696	120.961	124.996	157.218	155.563
192	229.592	122.695	126.357	159.548	157.64
194	232.923	123.594	127.371	161.296	159.233
196	236.22	125.078	129.202	163.5	161.248
198	239.33	126.199	130.224	165.251	162.869
200	242.938	128.336	131.472	167.582	165.006
202	246.006	129.625	133.341	169.657	166.915
204	248.498	130.946	134.383	171.276	168.323
206	252.237	132.676	135.748	173.554	170.34
208	255.236	134.027	137.181	175.481	172.034
210	257.976	135.166	138.784	177.309	173.618
212	260.554	136.747	139.823	179.041	175.149
214	263.108	137.974	141.225	180.769	176.652
216	266.622	138.992	141.906	182.507	178.195
218	269.027	140.203	143.406	184.212	179.735
220	271.243	141.238	144.777	185.753	181.08
222.001	273.723	142.62	145.883	187.409	182.519
224.001	276.137	144.214	146.96	189.104	184.049
226.001	278.307	145.011	147.776	190.365	185.14
228.001	280.549	145.895	149.318	191.921	186.495
230.001	282.56	147.307	150.33	193.399	187.749
232.001	285.54	148.744	151.257	195.18	189.347
234.001	287.855	149.62	152.019	196.498	190.419
236.001	289.505	151.349	152.886	197.913	191.661
238.001	291.665	152.074	153.945	199.228	192.853
240.001	292.864	152.868	155.393	200.375	193.806
242.001	295.446	153.85	157.145	202.147	195.401
244.001	297.646	154.771	158.422	203.613	196.717
246.001	299.1	156.498	159.417	205.005	197.954
248.001	299.696	156.731	160.219	205.549	198.365
250.001	301.673	158.273	161.566	207.171	199.752
252.001	303.793	158.562	162.722	208.359	200.729
254.001	305.228	159.665	163.501	209.465	201.666
256.001	305.361	160.632	164.282	210.092	202.191
258.001	306.692	161.257	164.944	210.964	202.911
260.001	307.494	161.518	165.906	211.639	203.474
262.001	308.138	162.312	166.852	212.434	204.151
264.001	308.989	163.466	168.192	213.549	205.171
266.001	309.84	164.095	169.036	214.324	205.855
268.001	310.484	164.575	170.316	215.125	206.536
270.001	311.219	164.676	171.284	215.726	207.042
272.001	313.023	164.967	172.366	216.785	207.98
274.001	312.164	165.517	173.135	216.939	208.103
276.001	311.673	166.211	174.433	217.439	208.552
278.001	312.777	165.959	175.405	218.047	209.112
280.001	314.191	166.312	176.701	219.068	210.103
282.001	315.315	166.695	176.964	219.658	210.663
284.001	315.825	167.383	177.915	220.374	211.418
286.001	316.318	168.004	179.025	221.116	212.159
288.001	318.351	168.414	179.595	222.12	213.149
290.001	318.621	169.249	181.559	223.143	214.23
292.001	319.73	169.449	181.71	223.63	214.779
294.001	320.193	170.109	182.776	224.359	215.663
296.001	320.277	169.985	183.437	224.566	215.975
298.001	320.909	170.518	184.681	225.37	216.769
300.001	321.197	170.764	185.131	225.697	217.074
302.001	321.779	170.324	185.501	225.868	217.164
304.001	322.262	170.409	186.435	226.369	217.552
306.001	322.402	170.911	187.087	226.8	217.826
308.001	323.056	170.923	186.875	226.951	217.858
310.001	323.925	171.153	187.867	227.648	218.369
312.001	323.476	171.795	188.359	227.877	218.525
314.001	324.56	171.295	188.502	228.119	218.669
316.001	325.489	171.224	188.827	228.513	218.91
318.001	324.861	171.329	189.236	228.475	218.824
320.001	324.559	171.175	189.531	228.422	218.799
322.001	324.215	170.216	189.537	227.989	218.383
324.001	323.298	169.92	189.528	227.582	217.946
326.001	323.899	170.389	189.984	228.091	218.3
328.001	323.298	170.553	190.09	227.98	218.069
330.001	322.901	171.102	190.009	228.004	218.029
332.001	322.367	171.274	190.509	228.05	218.057
334.001	320.894	171.178	190.484	227.519	217.602
336.001	322.026	170.149	190.467	227.547	217.579
338.001	322.331	169.689	190.391	227.47	217.438
340.001	320.976	169.423	190.315	226.905	216.834
342.001	319.658	169.587	190.525	226.59	216.465
344.001	320.592	168.381	189.965	226.313	216.153
346.001	321.241	168.767	189.469	226.493	216.238
348.001	321.442	169.392	188.883	226.572	216.231
350.001	321.724	169.244	189.065	226.678	216.264
352.001	320.534	169.013	188.892	226.146	215.779
354.001	319.633	168.237	188.357	225.409	215.076
356.001	317.773	167.559	188.047	224.46	214.171
358.001	315.579	166.941	188.439	223.653	213.421
360.001	314.776	165.649	188.122	222.849	212.694
362.001	314.887	165.033	188.387	222.769	212.627
364.001	315.534	165.64	188.772	223.316	213.095
366.001	314.279	166.114	188.524	222.972	212.746
368.001	314.86	165.83	188.816	223.169	212.954
370.001	313.433	165.511	188.644	222.529	212.415
372.001	313.751	165.295	188.217	222.421	212.301
374.001	314.273	163.688	188.268	222.076	211.899
376.001	313.523	162.814	188.204	221.514	211.344
378.001	312.952	163.206	187.629	221.262	211.037
380.001	311.994	163.645	186.934	220.858	210.577
382.001	312.484	164.143	186.627	221.085	210.795
384.001	311.81	162.924	186.302	220.345	210.156
386.001	310.845	162.944	186.51	220.1	209.894
388.001	310.651	163.091	186.032	219.925	209.711
390.001	309.928	162.71	185.981	219.54	209.361
392.001	310.376	162.876	185.44	219.564	209.325
394.001	308.182	163.208	185.461	218.95	208.735
396.001	307.725	162.796	185.05	218.524	208.274
398.001	309.352	161.921	184.857	218.71	208.382
400.001	309.206	161.041	184.016	218.088	207.74
402.001	308.489	160.3	185.096	217.962	207.603
404.001	308.418	160.549	184.561	217.843	207.46
406.001	305.812	160.784	183.703	216.766	206.445
408.001	305.226	160.308	182.782	216.105	205.847
410.001	304.07	159.258	182.009	215.112	204.975
412.001	303.401	158.743	182.311	214.818	204.719
414.001	302.688	159.312	181.915	214.638	204.55
416.001	300.967	159.577	182.158	214.234	204.186
418.001	299.696	158.98	182.158	213.612	203.645
420.001	300.104	159.977	182.274	214.118	204.101
422.001	300.363	160.286	182.643	214.431	204.421
424.001	300.514	160.444	182.332	214.43	204.422
426.001	301.722	159.833	182.49	214.682	204.607
428.001	302.445	159.493	181.497	214.478	204.39
430.001	300.469	158.887	181.85	213.735	203.669
432.001	299.282	158.698	181.489	213.156	203.174
434.001	296.81	158.17	180.888	211.956	202.074
436.001	296.683	157.435	180.98	211.699	201.793
438.001	294.535	156.684	180.485	210.568	200.746
440.002	293.77	155.946	180.819	210.178	200.365
442.002	292.065	155.737	179.803	209.201	199.442
444.002	291.773	155.58	179.963	209.105	199.339
446.002	292.838	155.604	179.924	209.455	199.61
448.002	291	155.888	179.242	208.71	198.889
450.002	291.542	155.066	179.173	208.594	198.793
452.002	291.72	154.581	178.275	208.192	198.437
454.002	291.919	154.477	177.946	208.114	198.337
456.002	290.245	154.101	177.436	207.261	197.558
458.002	288.93	154.529	176.754	206.738	197.08
460.002	288.728	154.833	175.99	206.517	196.868
462.002	288.573	154.478	175.73	206.26	196.634
464.002	288.886	154.613	175.321	206.273	196.647
466.002	289.882	154.878	175.62	206.793	197.124
468.002	288.796	155.067	174.868	206.244	196.627
470.002	285.701	154.644	174.998	205.114	195.636
472.002	283.537	154.049	174.551	204.046	194.69
474.002	280.365	153.313	174.746	202.808	193.557
476.002	279.161	153.507	174.707	202.459	193.238
478.002	279.157	153.421	174.207	202.262	193.042
480.002	279.208	154.167	173.903	202.426	193.186
482.002	279.942	153.739	173.846	202.509	193.228
484.002	280.157	153.379	174.023	202.52	193.225
486.002	279.473	152.591	173.162	201.742	192.498
488.002	278.917	151.963	172.73	201.203	191.973
490.002	276.802	150.83	171.733	199.788	190.694
492.002	276.466	150.781	171.423	199.557	190.481
494.002	277.825	150.695	170.831	199.784	190.666
496.002	278.653	150.124	170.58	199.786	190.65
498.002	278.46	151.182	170.664	200.102	190.907
500.002	278.693	151.324	170.87	200.296	191.039
502.002	275.282	151.278	170.347	198.969	189.824
504.002	273.509	152.073	170.658	198.747	189.607
506.002	272.028	152.13	170.387	198.182	189.117
508.002	270.882	152.536	170.436	197.951	188.904
510.002	269.347	151.838	170.04	197.075	188.104
512.002	269.797	150.845	169.624	196.756	187.815
514.002	270.73	150.729	169.523	196.994	188.015
516.002	270.12	150.541	169.121	196.594	187.656
518.002	269.416	150.035	169.354	196.269	187.36
520.002	267.514	148.399	168.809	194.907	186.11
522.002	267.574	148.139	168.502	194.739	185.963
524.002	266.268	148.264	167.738	194.09	185.363
526.002	265.353	148.281	168.066	193.9	185.182
528.002	264.933	148.418	167.237	193.53	184.846
530.002	263.238	148.37	167.663	193.09	184.429
532.002	262.503	148.131	166.742	192.458	183.825
534.002	261.349	147.427	166.273	191.683	183.118
536.002	262.621	148.278	165.221	192.04	183.435
538.002	263.229	148.445	164.696	192.123	183.509
540.002	262.607	148.976	164.31	191.964	183.361
542.002	262.472	148.771	164.382	191.875	183.277
544.002	263.874	149.182	164.199	192.419	183.746
546.002	263.189	149.608	164.103	192.3	183.652
548.002	262.339	149.384	163.535	191.753	183.17
550.002	260.851	148.72	162.655	190.742	182.218
552.002	260.968	147.934	162.281	190.394	181.927
554.002	258.62	146.912	161.591	189.041	180.69
556.002	257.831	147.097	161.353	188.76	180.416
558.002	258.206	147.471	161.507	189.061	180.719
560.002	258.706	147.534	161.788	189.342	180.989
562.002	259.058	146.286	161.354	188.899	180.606
564.002	259.828	145.939	161.384	189.05	180.742
566.002	260.385	145.789	161.332	189.169	180.832
568.002	259.809	144.872	160.676	188.452	180.18
570.002	259.197	144.696	160.363	188.085	179.828
572.002	256.861	144.697	160.166	187.241	179.02
574.002	255.024	143.966	160.057	186.349	178.205
576.002	254.458	144.011	160.344	186.271	178.135
578.002	254.029	143.989	159.531	185.849	177.722
580.002	252.729	143.945	159.279	185.318	177.22
582.002	251.671	144.951	158.341	184.987	176.922
584.002	249.981	144.57	158.195	184.249	176.247
586.002	249.459	144.381	157.686	183.842	175.868
588.002	249.293	144.158	156.964	183.472	175.542
590.002	248.911	143.792	156.947	183.217	175.289
592.002	248.356	144.218	156.844	183.139	175.218
594.002	248.416	143.975	156.384	182.925	175.036
596.002	248.308	144.139	156.421	182.956	175.114
598.002	248.728	144.199	155.958	182.962	175.109
600.002	247.48	144.037	155.21	182.242	174.484
602.002	248.091	143.693	154.94	182.241	174.498
604.002	246.933	143.312	154.009	181.418	173.748
606.002	246.73	143.14	153.428	181.1	173.465
608.002	248.05	142.523	153.437	181.337	173.71
610.002	248.571	142.129	153.098	181.266	173.637
612.002	248.237	142.196	152.96	181.131	173.501
614.002	246.273	141.871	152.329	180.157	172.609
616.002	245.376	141.23	152.636	179.747	172.227
618.002	246.508	141.365	152.577	180.15	172.547
620.002	245.418	141.804	152.189	179.804	172.246
622.002	243.541	141.764	151.704	179.003	171.492
624.002	242.401	141.746	151.411	178.519	171.046
626.002	242.11	142.058	150.918	178.362	170.916
628.002	241.845	142.013	150.803	178.22	170.757
630.002	240.643	142.827	150.498	177.989	170.548
632.002	239.633	143.252	149.951	177.612	170.215
634.002	240.974	143.539	149.686	178.066	170.63
636.002	240.144	142.609	149.714	177.489	170.115
638.002	239.163	141.365	148.975	176.501	169.225
640.002	238.59	140.612	148.801	176.001	168.794
642.002	237	139.556	148.128	174.895	167.786
644.002	235.6	139.583	148.094	174.426	167.388
646.002	235.309	138.986	147.883	174.059	167.061
648.002	235.829	139.763	147.544	174.379	167.357
650.002	235.694	140.155	147.425	174.425	167.415
652.002	235.468	139.808	146.775	174.017	167.017
654.002	235.882	139.726	146.123	173.911	166.911
656.002	237.351	139.629	145.853	174.277	167.239
658.002	237.235	139.421	145.465	174.041	167.04
660.002	236.786	139.457	144.67	173.638	166.66
662.002	234.902	139.291	144.649	172.947	166.019
664.002	234.261	139.519	144.523	172.768	165.845
666.002	234.426	139.272	144.498	172.732	165.801
668.002	232.549	138.464	144.067	171.693	164.839
670.002	231.713	137.355	144.09	171.053	164.24
672.002	230.735	136.796	143.613	170.381	163.619
674.002	229.47	136.205	143.393	169.69	162.982
676.002	229.463	136.028	142.751	169.414	162.744
678.003	228.757	136.262	142.644	169.221	162.54
680.003	227.323	136.531	142.478	168.777	162.138
682.003	226.684	136.565	141.677	168.309	161.708
