# Supplementary material for: Control of NFAT Isoform Activation and NFAT-Dependent Gene Expression through Two Coincident and Spatially Segregated Intracellular Ca2+ Signals
Source: Mol Cell. 2016 Nov 17;64(4):746–59. doi: 10.1016/j.molcel.2016.11.011 (PMC5128683; doi:10.1016/j.molcel.2016.11.011)
Supplement: Data S1. Calcineurin Code [file mmc2.zip › CaN/run_with_these_data.m]

function [ t, y ] = run_with_these_data( data, varargin )
%RUN_WITH_THESE_DATA Summary of this function goes here
%   Detailed explanation goes here

variable_total_CaN = false;

if nargin==2
    TotalCaN = varargin{1};
elseif nargin == 3
    % We want to do variable CaN
    variable_total_CaN = varargin{2};
    TotalCaN = varargin{1};
else
    TotalCaN = 3.62; % uM (Saucerman Dyadic space value).
end

tspan = [data(1,1) data(end,1)];
TotalCaM = 6.0; % uM (see Saucerman, 2008, Biophysics)
params = {TotalCaM; TotalCaN; variable_total_CaN; data};
maxCaN = TotalCaN;

x2 = 0;
x3 = 0;
x5 = 0;
x6 = 0;

x1 = TotalCaM - (x2 + x3 + x6);
x4 = TotalCaN - (x5 + x6);
assert(x1>=0);
assert(x4>=0);

x0 = [x2; x3; x5; x6];

options = odeset;

% Solve the problem using ode15s
[t, y] = ode15s(@calcineurin_odes,tspan, x0, options, params);

x1 = TotalCaM - (y(:,1) + y(:,2) + y(:,4));

if variable_total_CaN == true
    TotalCaN = zeros(length(t),1);
    for i=1:length(t)
        if t(i)<0
            TotalCaN(i) = 0.0;
        else
            % CaN increases to 1/4 of its total level linearly through time.
            TotalCaN(i) = (t(i)./600.0)*0.25*maxCaN;
        end
    end
end

x4 = TotalCaN - (y(:,3) + y(:,4));

% Get all the results out again
y = [x1 y(:,[1 2]) x4 y(:,[3 4])];

end
