# Supplementary material for: Control of NFAT Isoform Activation and NFAT-Dependent Gene Expression through Two Coincident and Spatially Segregated Intracellular Ca2+ Signals
Source: Mol Cell. 2016 Nov 17;64(4):746–59. doi: 10.1016/j.molcel.2016.11.011 (PMC5128683; doi:10.1016/j.molcel.2016.11.011)
Supplement: Data S1. Calcineurin Code [file mmc2.zip › CaN/script.m]

close all
clear all

%% Typical calcium signal filename and maximum uM Ca concentration
%  for calibrating flourescence measurement
experiment_data{1} = {'spike_data.dat','1.2'};
experiment_data{2} = {'no_spike_data.dat','0.3'};

%% Run with each set of calcium input data from experiments
for i=1:length(experiment_data)

filename = experiment_data{i}{1};
real_max = str2num(experiment_data{i}{2});
data = load(filename);

% Make an appropriate scaling to our best guess at the real concentrations
max_ca = max(data(:,2));
min_ca = min(data(:,2));
proportion = (data(:,2) - min_ca)./(max_ca - min_ca);
real_min = 0.1;
data(:,2) = real_min + proportion*(real_max-real_min);

% Total Calcium response is the integral
average_calcium(i) = trapz(data(:,1), data(:,2))./(data(end,1) - data(1,1));

% Add on some 'nothing happening time' at negative times to the data
data = [-300 data(1,2:end) ; data];

[t, y] = run_with_these_data([data(:,1) data(:,2)]);

idx = find(t>0);

average_response(i) = trapz(t(idx), y(idx,6))./(t(idx(end))-t(idx(1)));

figure
subplot(3,1,1)
plot(data(:,1), data(:,2))
xlabel('Time (s)')
ylabel('Nuclear Ca (\muM)')

subplot(3,1,2)
plot(t,y)
legend('CaM', 'Ca2CaM', 'Ca4CaM', 'Ca2CaN', 'Ca4CaN', 'Ca4CaMCa4CaN','location','SouthWest')
xlabel('Time (s)')
ylabel('Concentration (\muM)')

subplot(3,1,3)
plot(t,y(:,6))
xlabel('Time (s)')
ylabel('[Ca4CaMCa4CaN] (\muM)')

figure(99)
% Input
if i==1
    style = 'r-';
else
    style = 'b-';
end
subplot(2,1,1)
plot(data(:,1), data(:,2), style)
xlabel('Time (s)')
ylabel('Nuclear Ca (\muM)')
xlim([0 700])

hold on
subplot(2,1,2)
plot(t,y(:,6), style)
xlabel('Time (s)')
ylabel('[Ca4CaMCa4CaN] (\muM)')
xlim([0 700])
hold on
end

subplot(2,1,1)
legend(['Mean nuclear Ca = ' num2str(average_calcium(1)) 'uM'],...
       ['Mean nuclear Ca = ' num2str(average_calcium(2)) 'uM'],'location','NorthWest')
   
subplot(2,1,2)
legend(['Mean CaN response = ' num2str(average_response(1)) 'uM'],...
       ['Mean CaN response = ' num2str(average_response(2)) 'uM'],'location','NorthWest')
   
%% Now re-run to find the steady state response varying both Ca stimulus and total CaN
ca_levels = [0:0.02:1.0];
can_totals = [0:0.5:5.0];

steady_response = zeros(length(ca_levels),length(can_totals));

for i = 1:length(ca_levels)
   ca = ca_levels(i);

   data = [-300 ca ; 1000 ca];

   for j=1:length(can_totals)

       [t, y] = run_with_these_data([data(:,1) data(:,2)], can_totals(j));

       steady_response(i,j) = y(end,6);
   end
end

figure
for j=1:length(can_totals)
plot(ca_levels, steady_response(:,j),'-')
hold all
end
xlabel('Steady Ca level (\muM)')
ylabel('Steady active CaN level (\muM)')
legend(strread(num2str(can_totals),'%s'),'Location','EastOutside')
title('Dependence on active CaN response to calcium, and total CaN')

figure
[c3,hc3] = contour3(can_totals, ca_levels, steady_response,10);
for i = 1:length(hc3)
   ud = get(hc3(i),'UserData');
   set(hc3(i),'LineWidth',2.0);
end
colorbar
xlabel('Total [CaN] (\muM)')
ylabel('[Ca] stimulus (\muM)')
zlabel('Active [CaN] (\muM)')
title('Contour plot of steady active [CaN]')
   
%% Now run an example with steadily increasing total CaN, same as first set
%
max_CaN = 3.62; % uM Saucerman figure as per ODE system references

for i=1:length(experiment_data)

filename = experiment_data{i}{1};
real_max = str2num(experiment_data{i}{2});
data = load(filename);

% Anant's best guess at the real concentrations
max_ca = max(data(:,2));
min_ca = min(data(:,2));
proportion = (data(:,2) - min_ca)./(max_ca - min_ca);
real_min = 0.1;
data(:,2) = real_min + proportion*(real_max-real_min);

% Total Calcium response
average_calcium(i) = trapz(data(:,1), data(:,2))./(data(end,1) - data(1,1));

% Add on some 'nothing happening time' at negative times.
data = [-300 data(1,2:end) ; data];

[t, y] = run_with_these_data([data(:,1) data(:,2)], max_CaN, true);


idx = find(t>0);

average_response(i) = trapz(t(idx), y(idx,6))./(t(idx(end))-t(idx(1)));

figure
subplot(3,1,1)
plot(data(:,1), data(:,2))
xlabel('Time (s)')
ylabel('Nuclear Ca (\muM)')

subplot(3,1,2)
plot(t,y)
legend('CaM', 'Ca2CaM', 'Ca4CaM', 'Ca2CaN', 'Ca4CaN', 'Ca4CaMCa4CaN','location','SouthWest')
xlabel('Time (s)')
ylabel('Concentration (\muM)')

subplot(3,1,3)
plot(t,y(:,6))
xlabel('Time (s)')
ylabel('[Ca4CaMCa4CaN] (\muM)')

figure(100)
% Input
if i==1
    style = 'r-';
else
    style = 'b-';
end
subplot(2,1,1)
plot(data(:,1), data(:,2), style)
xlabel('Time (s)')
ylabel('Nuclear Ca (\muM)')
title('With steadily increasing CaN')

hold on
subplot(2,1,2)
plot(t,y(:,6), style)
xlabel('Time (s)')
ylabel('[Ca4CaMCa4CaN] (\muM)')
hold on
end

subplot(2,1,1)
legend(['Mean nuclear Ca = ' num2str(average_calcium(1)) 'uM'],...
       ['Mean nuclear Ca = ' num2str(average_calcium(2)) 'uM'],'location','NorthWest')
   
subplot(2,1,2)
legend(['Mean CaN response = ' num2str(average_response(1)) 'uM'],...
       ['Mean CaN response = ' num2str(average_response(2)) 'uM'],'location','NorthWest')


   
