# Supplementary material for: Control of NFAT Isoform Activation and NFAT-Dependent Gene Expression through Two Coincident and Spatially Segregated Intracellular Ca2+ Signals
Source: Mol Cell. 2016 Nov 17;64(4):746–59. doi: 10.1016/j.molcel.2016.11.011 (PMC5128683; doi:10.1016/j.molcel.2016.11.011)
Supplement: Data S1. Calcineurin Code [file mmc2.zip › CaN/spike_data.dat]

0	125.644
1.999	122.103
4	121.271
6	121.083
8	120.454
10	122.919
12	122.103
14	121.271
16	121.083
18	120.454
20	122.919
22	121.688
24	122.482
26	123.595
28	121.737
30	123.65
32	122.094
34	121.674
36	122.891
38	123.568
40	134.389
42	136.779
44	143.675
46	170.14
48	219.795
50	528.43
52	735.21
54	701.157
56	646.653
58	572.257
60	464.369
62	364.383
64	290.059
66	240.959
68	208.117
70	186.72
72	178.125
74	153.904
76	139.827
78	131.228
80	126.229
82	123.12
84	121.432
86	120.53
88	120.002
90	119.631
92	123.12
94	121.432
96	120.53
98	120.002
100	119.631
102	119.691
104	119.677
106	119.856
108	119.712
110	139.704
112	144.307
114	149.203
116	340.624
118	583.369
120	555.579
122	535.888
124	484.312
126	444.326
128	410.67
130	352.369
132	278.878
134	218.019
136	178.125
138	153.904
140	139.827
142	131.228
144	126.229
146	123.12
148	121.432
150	124.827
152	124.228
154	123.229
156	123.12
158	122.432
160	123.53
162	122.002
164	123.631
166	123.691
168	122.677
170	126.856
172	132.712
174	135.704
176	142.135
178	144.307
180	149.203
182	157.959
184	179.596
186	247.489
188	382.97
190	506.403
192	480.793
194	417.023
196	343.568
198	280.301
200	233.101
202	153.904
204	139.827
206	131.228
208	126.229
210	123.12
212	121.432
214	122.53
216	123.002
218	123.63
220	122.229
222	123.12
224	121.432
226	122.53
228	123.002
230	124.631
232.001	123.677
234.001	122.856
236.001	123.712
238.001	129.704
240.001	148.135
242.001	233.792
244.001	364.386
246.001	478.71
248.001	469.536
250.001	401.358
252.001	325.501
254.001	264.744
256.001	220.612
258.001	192.853
260.001	153.904
262.001	139.827
264.001	131.228
266.001	126.229
268.001	123.12
270.001	121.432
272.001	120.53
274.001	120.002
276.001	119.631
278.001	119.691
280.001	121.432
282.001	119.691
284.001	119.677
286.001	119.856
288.001	119.712
290.001	119.704
292.001	142.135
294.001	322.519
296.001	438.878
298.001	449.45
300.001	406.935
302.001	343.833
304.001	283.569
306.001	237.836
308.001	205.696
310.001	153.904
312.001	139.827
314.001	131.228
316.001	126.229
318.001	123.12
320.001	121.432
322.001	120.53
324.001	120.002
326.001	123.631
328.001	121.432
330.001	120.53
332.001	120.002
334.001	121.631
336.001	123.691
338.001	127.677
340.001	127.677
342.001	132.856
344.001	134.712
346.001	140.704
348.001	149.135
350.001	241.762
352.001	350.605
354.001	430.32
356.001	399.198
358.001	343.98
360.001	289.32
362.001	241.909
364.001	205.723
366.001	181.553
368.001	166.351
370.001	155.988
372.001	153.904
374.001	139.827
376.001	131.228
378.001	126.229
380.001	123.12
382.001	121.432
384.001	120.53
386.001	123.229
388.001	123.12
390.001	122.432
392.001	123.53
394.001	122.002
396.001	124.631
398.001	126.691
400.001	128.856
402.001	134.712
404.001	137.704
406.001	149.135
408.001	233.447
410.001	344.792
412.001	410.295
414.001	390.442
416.001	334.345
418.001	267.813
420.001	217.111
422.001	182.89
424.001	161.135
426.001	147.132
428.001	138.726
430.001	133.688
432.001	130.677
434.001	132.84
436.001	133.76
438.001	133.132
440.001	133.726
442.001	133.688
444.002	133.677
446.001	135.84
448.002	136.234
450.002	137.121
452.002	138.399
454.002	139.583
456.002	140.451
458.002	146.674
460.002	156.186
462.002	201.602
464.002	275.024
466.002	335.414
468.002	343.089
470.002	309.461
472.002	251.34
474.002	204.132
476.002	171.247
478.002	151.886
480.002	140.239
482.002	133.43
484.002	129.831
486.002	127.408
488.002	126.105
490.002	125.396
492.002	126.43
494.002	128.831
496.002	127.408
498.002	126.105
500.002	126.396
502.002	127.526
504.002	127.688
506.002	130.677
508.002	132.84
510.002	136.094
512.002	139.833
514.002	143.585
516.002	156.67
518.002	200.655
520.002	264.058
522.002	297.549
524.002	270.698
526.002	240.342
528.002	207.482
530.002	175.501
532.002	153.914
534.002	140.697
536.002	132.911
538.002	128.35
540.002	126.07
542.002	124.444
544.002	124.012
546.002	123.565
548.002	123.16
550.002	123.435
552.002	123.081
554.002	123.919
556.002	123.069
558.002	133.688
560.002	130.677
562.002	132.84
564.002	136.094
566.002	138.833
568.002	142.585
570.002	156.67
572.002	200.655
574.002	259.058
576.002	281.549
578.002	278.698
580.002	248.342
582.002	207.482
584.002	175.501
586.002	153.914
588.002	140.697
590.002	132.911
592.002	128.35
594.002	122.989
596.002	122.914
598.002	123.161
600.002	123.326
602.002	123.167
604.002	123.399
606.002	123.615
608.002	123.668
610.002	123.641
612.002	123.56
614.002	123.663
616.002	123.644
618.002	123.623
620.002	123.724
622.002	123.905
624.002	123.729
626.002	124.242
628.002	123.963
630.002	124.046
632.002	124.265
634.002	123.827
636.002	123.698
638.002	123.93
640.002	123.8
642.002	123.726
644.002	123.782
646.002	124.012
648.002	123.754
650.002	123.852
