# Supplementary material for: Control of NFAT Isoform Activation and NFAT-Dependent Gene Expression through Two Coincident and Spatially Segregated Intracellular Ca2+ Signals
Source: Mol Cell. 2016 Nov 17;64(4):746–59. doi: 10.1016/j.molcel.2016.11.011 (PMC5128683; doi:10.1016/j.molcel.2016.11.011)
Supplement: Data S1. Calcineurin Code [file mmc2.zip › LICENCE_and_README.txt]

The attached codes are released under a CC-BY licence. You can re-use and modify them for whatever you wish, but the original paper that this code relates to should always be cited when you do.

1. Calcineurin activation model

Run CaN/script.m to recreate the relevant simulations in the paper.
